# Supplementary material for: Molecular Doping of CVD-Graphene Surfaces by Perfluoroalkyl-Substituted Perylene Diimides Derivatives
Source: Nanomaterials (Basel). 2022 Nov 28;12(23):4239. doi: 10.3390/nano12234239 (PMC9737924; doi:10.3390/nano12234239)
Supplement: Supplementary file 1 [file nanomaterials-12-04239-s001.zip]

Archive with 1 entries (1 files):
- nanomaterials-2050467-supplementary.pdf
